# Supplementary material for: 1-Iodo­triptycene
Source: Acta Crystallogr Sect E Struct Rep Online. 2011 Aug 17;67(Pt 9):o2368. doi: 10.1107/S160053681103279X (PMC3200641; doi:10.1107/S160053681103279X)
Supplement: Supplementary file 1 [file e-67-o2368-sup1.cif]

##############################################################################
#                                                                            #
# This CIF contains the data in a paper accepted for publication in          #
# Acta Crystallographica Section E. It conforms to the requirements of       #
# Notes for Authors for Acta Crystallographica Section E, and has been       #
# peer reviewed under the auspices of the IUCr Commission on Journals.       #
#                                                                            #
# Full details of the Crystallographic Information File format               #
# are given in the paper "The Crystallographic Information File (CIF):       #
# a New Standard Archive File for Crystallography" by S. R. Hall, F. H.      #
# Allen and I. D. Brown [Acta Cryst. (1991), A47, 655-685].                  #
#                                                                            #
# The current version of the core CIF dictionary is obtainable from          #
# ftp://ftp.iucr.org/pub/cif_core.dic.                                       #
#                                                                            #
# Software is freely available for graphical display of the structure(s)     #
# in this CIF. For information consult the CIF software page                 #
# http://www.iucr.org/resources/cif/software.                                #
#                                                                            #
# This file may be used for bona fide research purposes within the           #
# scientific community so long as proper attribution is given to the journal # 
# article from which it was obtained.                                        #
#                                                                            #
##############################################################################
data_I
_audit_creation_method     SHELXL-97
_chemical_name_systematic
;
9-iodo-9,10-dihydro-9,10[1',2']-benzenoanthracene
;
_chemical_name_common
;
1-Iodotriptycene
;
_chemical_formula_moiety     'C20 H13 I'
_chemical_formula_sum     'C20 H13 I'
_chemical_formula_iupac     'C20 H13 I'
_chemical_formula_weight     380.20
_chemical_melting_point     ?
_symmetry_cell_setting     hexagonal
_symmetry_space_group_name_H-M     'R -3 '
_symmetry_space_group_name_Hall     '-R 3'
loop_
    _symmetry_equiv_pos_as_xyz
    'x, y, z'
    '-y, x-y, z'
    '-x+y, -x, z'
    'x+2/3, y+1/3, z+1/3'
    '-y+2/3, x-y+1/3, z+1/3'
    '-x+y+2/3, -x+1/3, z+1/3'
    'x+1/3, y+2/3, z+2/3'
    '-y+1/3, x-y+2/3, z+2/3'
    '-x+y+1/3, -x+2/3, z+2/3'
    '-x, -y, -z'
    'y, -x+y, -z'
    'x-y, x, -z'
    '-x+2/3, -y+1/3, -z+1/3'
    'y+2/3, -x+y+1/3, -z+1/3'
    'x-y+2/3, x+1/3, -z+1/3'
    '-x+1/3, -y+2/3, -z+2/3'
    'y+1/3, -x+y+2/3, -z+2/3'
    'x-y+1/3, x+2/3, -z+2/3'
_cell_length_a     11.8820(4)
_cell_length_b     11.8820(4)
_cell_length_c     17.6800(5)
_cell_angle_alpha     90.00
_cell_angle_beta     90.00
_cell_angle_gamma     120.00
_cell_volume     2161.68(12)
_cell_formula_units_Z     6
_cell_measurement_reflns_used     3561
_cell_measurement_theta_min     4.13
_cell_measurement_theta_max     28.29
_cell_measurement_temperature     200(2)
_exptl_crystal_description     'block'
_exptl_crystal_colour     'colourless'
_exptl_crystal_size_max     0.555
_exptl_crystal_size_mid     0.505
_exptl_crystal_size_min     0.248
_exptl_crystal_density_diffrn     1.752
_exptl_crystal_density_meas     ?
_exptl_crystal_density_method     'not measured'
_exptl_crystal_F_000     1116
_exptl_absorpt_coefficient_mu     2.212
_exptl_absorpt_correction_type     multi-scan
_exptl_absorpt_process_details     '(SADABS; Bruker, 2008)'
_exptl_absorpt_correction_T_min     0.5675
_exptl_absorpt_correction_T_max     0.7457
_exptl_special_details     ?
_diffrn_ambient_temperature     200(2)
_diffrn_radiation_type     MoK\a
_diffrn_radiation_wavelength     0.71069
_diffrn_radiation_source     'fine-focus sealed tube'
_diffrn_radiation_monochromator     graphite
_diffrn_measurement_device_type     'Bruker APEXII CCD'
_diffrn_measurement_device     ?
_diffrn_measurement_method     '\f and \w'
_diffrn_reflns_number     4033
_diffrn_reflns_av_R_equivalents     0.0112
_diffrn_reflns_av_sigmaI/netI     0.0096
_diffrn_reflns_theta_min     3.46
_diffrn_reflns_theta_max     28.29
_diffrn_reflns_theta_full     28.29
_diffrn_measured_fraction_theta_max     0.993
_diffrn_measured_fraction_theta_full     0.993
_diffrn_reflns_limit_h_min     -15
_diffrn_reflns_limit_h_max     10
_diffrn_reflns_limit_k_min     -13
_diffrn_reflns_limit_k_max     15
_diffrn_reflns_limit_l_min     -20
_diffrn_reflns_limit_l_max     23
_refine_special_details
;
;
_reflns_number_total     1184
_reflns_number_gt     1156
_reflns_threshold_expression     I>2sigma(I)
_refine_ls_structure_factor_coef     Fsqd
_refine_ls_matrix_type     full
_refine_ls_R_factor_all     0.0218
_refine_ls_R_factor_gt     0.0214
_refine_ls_wR_factor_gt     0.0590
_refine_ls_wR_factor_ref     0.0593
_refine_ls_goodness_of_fit_ref     1.151
_refine_ls_restrained_S_all     1.151
_refine_ls_number_reflns     1184
_refine_ls_number_parameters     64
_refine_ls_number_restraints     0
_refine_ls_hydrogen_treatment     constr
_refine_ls_weighting_scheme     calc
_refine_ls_weighting_details
         'calc w=1/[\s^2^(Fo^2^)+(0.0366P)^2^+2.8010P] where P=(Fo^2^+2Fc^2^)/3'
_atom_sites_solution_hydrogens     geom
_atom_sites_solution_primary     direct
_atom_sites_solution_secondary     difmap
_refine_ls_shift/su_max     0.000
_refine_ls_shift/su_mean     0.000
_refine_diff_density_max     1.517
_refine_diff_density_min     -0.513
_refine_ls_extinction_method     none
_refine_ls_extinction_coef     ?
_refine_ls_abs_structure_Flack     ?
loop_
    _atom_type_symbol
    _atom_type_description
    _atom_type_scat_dispersion_real
    _atom_type_scat_dispersion_imag
    _atom_type_scat_source
    'C' 'C' 0.0033 0.0016
                         'International Tables Vol C Tables 4.2.6.8 and 6.1.1.4'
    'H' 'H' 0.0000 0.0000
                         'International Tables Vol C Tables 4.2.6.8 and 6.1.1.4'
    'I' 'I' -0.4742 1.8119
                         'International Tables Vol C Tables 4.2.6.8 and 6.1.1.4'
_computing_data_collection     'APEX2 (Bruker, 2010)'
_computing_cell_refinement     'SAINT (Bruker, 2010)'
_computing_data_reduction     'SAINT (Bruker, 2010)'
_computing_structure_solution     'SIR97 (Altomare <i>et al.</i>, 1999)'
_computing_structure_refinement     'SHELXL97 (Sheldrick, 2008)'
_computing_molecular_graphics     'ORTEP-3 (Farrugia, 1997)'
_computing_publication_material
                            'SHELXL97 (Sheldrick, 2008) and PLATON (Spek, 2009)'
loop_
    _atom_site_type_symbol
    _atom_site_label
    _atom_site_fract_x
    _atom_site_fract_y
    _atom_site_fract_z
    _atom_site_U_iso_or_equiv
    _atom_site_adp_type
    _atom_site_calc_flag
    _atom_site_refinement_flags
    _atom_site_occupancy
    _atom_site_symmetry_multiplicity
    _atom_site_disorder_assembly
    _atom_site_disorder_group
    I I1 0.0000 0.0000 0.102907(11) 0.03354(10) Uani d S 1 3 . .
    C C1 0.11904(15) 0.11668(15) 0.33674(10) 0.0219(3) Uani d . 1 1 . .
    C C2 0.12090(15) 0.11714(15) 0.25794(10) 0.0207(3) Uani d . 1 1 . .
    C C3 0.22522(17) 0.21626(17) 0.21950(11) 0.0264(3) Uani d . 1 1 . .
    H H3 0.2274 0.2169 0.1658 0.032 Uiso calc R 1 1 . .
    C C4 0.32674(18) 0.31494(17) 0.26061(13) 0.0330(4) Uani d . 1 1 . .
    H H4 0.3988 0.3826 0.2346 0.040 Uiso calc R 1 1 . .
    C C5 0.32397(18) 0.31565(18) 0.33846(14) 0.0337(4) Uani d . 1 1 . .
    H H5 0.3933 0.3842 0.3657 0.040 Uiso calc R 1 1 . .
    C C6 0.21961(18) 0.21594(17) 0.37755(12) 0.0284(4) Uani d . 1 1 . .
    H H6 0.2174 0.2160 0.4313 0.034 Uiso calc R 1 1 . .
    C C7 0.0000 0.0000 0.22412(15) 0.0188(5) Uani d S 1 3 . .
    C C8 0.0000 0.0000 0.37075(17) 0.0224(5) Uani d S 1 3 . .
    H H8 0.0000 0.0000 0.4273 0.027 Uiso calc SR 1 3 . .
loop_
    _atom_site_aniso_label
    _atom_site_aniso_U_11
    _atom_site_aniso_U_22
    _atom_site_aniso_U_33
    _atom_site_aniso_U_12
    _atom_site_aniso_U_13
    _atom_site_aniso_U_23
    I1 0.04045(12) 0.04045(12) 0.01971(13) 0.02022(6) 0.000 0.000
    C1 0.0206(7) 0.0206(7) 0.0262(8) 0.0115(6) -0.0022(6) -0.0016(6)
    C2 0.0177(7) 0.0176(7) 0.0276(8) 0.0094(6) -0.0006(6) -0.0004(6)
    C3 0.0230(7) 0.0231(7) 0.0318(9) 0.0107(6) 0.0039(6) 0.0044(6)
    C4 0.0212(8) 0.0203(8) 0.0530(12) 0.0071(6) 0.0005(7) 0.0042(8)
    C5 0.0238(8) 0.0206(7) 0.0538(12) 0.0089(7) -0.0117(8) -0.0056(8)
    C6 0.0280(8) 0.0254(8) 0.0349(9) 0.0157(7) -0.0098(7) -0.0072(7)
    C7 0.0202(7) 0.0202(7) 0.0162(12) 0.0101(4) 0.000 0.000
    C8 0.0242(8) 0.0242(8) 0.0189(13) 0.0121(4) 0.000 0.000
_geom_special_details
;
;
loop_
    _geom_bond_atom_site_label_1
    _geom_bond_atom_site_label_2
    _geom_bond_site_symmetry_2
    _geom_bond_distance
    _geom_bond_publ_flag
    I1 C7 . 2.143(3) ?
    C1 C6 . 1.389(2) ?
    C1 C2 . 1.393(2) ?
    C1 C8 . 1.524(2) ?
    C2 C3 . 1.388(2) ?
    C2 C7 . 1.5359(19) ?
    C3 C4 . 1.394(3) ?
    C3 H3 . 0.9500 ?
    C4 C5 . 1.377(4) ?
    C4 H4 . 0.9500 ?
    C5 C6 . 1.396(3) ?
    C5 H5 . 0.9500 ?
    C6 H6 . 0.9500 ?
    C7 C2 3 1.5359(19) ?
    C7 C2 2 1.5359(19) ?
    C8 C1 3 1.524(2) ?
    C8 C1 2 1.524(2) ?
    C8 H8 . 1.0000 ?
loop_
    _geom_angle_atom_site_label_1
    _geom_angle_atom_site_label_2
    _geom_angle_atom_site_label_3
    _geom_angle_site_symmetry_1
    _geom_angle_site_symmetry_3
    _geom_angle
    _geom_angle_publ_flag
    C6 C1 C2 . . 120.71(16) ?
    C6 C1 C8 . . 125.48(18) ?
    C2 C1 C8 . . 113.81(16) ?
    C3 C2 C1 . . 119.92(16) ?
    C3 C2 C7 . . 127.75(17) ?
    C1 C2 C7 . . 112.33(16) ?
    C2 C3 C4 . . 119.24(18) ?
    C2 C3 H3 . . 120.4 ?
    C4 C3 H3 . . 120.4 ?
    C5 C4 C3 . . 120.87(17) ?
    C5 C4 H4 . . 119.6 ?
    C3 C4 H4 . . 119.6 ?
    C4 C5 C6 . . 120.22(17) ?
    C4 C5 H5 . . 119.9 ?
    C6 C5 H5 . . 119.9 ?
    C1 C6 C5 . . 119.03(19) ?
    C1 C6 H6 . . 120.5 ?
    C5 C6 H6 . . 120.5 ?
    C2 C7 C2 . 3 105.82(13) ?
    C2 C7 C2 . 2 105.82(13) ?
    C2 C7 C2 3 2 105.82(13) ?
    C2 C7 I1 . . 112.92(11) ?
    C2 C7 I1 3 . 112.92(11) ?
    C2 C7 I1 2 . 112.92(11) ?
    C1 C8 C1 3 2 105.46(14) ?
    C1 C8 C1 3 . 105.46(14) ?
    C1 C8 C1 2 . 105.46(14) ?
    C1 C8 H8 3 . 113.2 ?
    C1 C8 H8 2 . 113.2 ?
    C1 C8 H8 . . 113.2 ?
loop_
    _geom_torsion_atom_site_label_1
    _geom_torsion_atom_site_label_2
    _geom_torsion_atom_site_label_3
    _geom_torsion_atom_site_label_4
    _geom_torsion_site_symmetry_1
    _geom_torsion_site_symmetry_2
    _geom_torsion_site_symmetry_3
    _geom_torsion_site_symmetry_4
    _geom_torsion
    _geom_torsion_publ_flag
    C6 C1 C2 C3 . . . . 1.2(2) ?
    C8 C1 C2 C3 . . . . -178.53(13) ?
    C6 C1 C2 C7 . . . . -179.19(13) ?
    C8 C1 C2 C7 . . . . 1.07(16) ?
    C1 C2 C3 C4 . . . . -0.4(2) ?
    C7 C2 C3 C4 . . . . -179.98(14) ?
    C2 C3 C4 C5 . . . . -0.6(3) ?
    C3 C4 C5 C6 . . . . 0.9(3) ?
    C2 C1 C6 C5 . . . . -0.9(2) ?
    C8 C1 C6 C5 . . . . 178.79(14) ?
    C4 C5 C6 C1 . . . . -0.1(3) ?
    C3 C2 C7 C2 . . . 3 122.9(2) ?
    C1 C2 C7 C2 . . . 3 -56.63(15) ?
    C3 C2 C7 C2 . . . 2 -125.1(2) ?
    C1 C2 C7 C2 . . . 2 55.38(16) ?
    C3 C2 C7 I1 . . . . -1.06(17) ?
    C1 C2 C7 I1 . . . . 179.37(9) ?
    C6 C1 C8 C1 . . . 3 -124.7(2) ?
    C2 C1 C8 C1 . . . 3 55.02(16) ?
    C6 C1 C8 C1 . . . 2 124.0(2) ?
    C2 C1 C8 C1 . . . 2 -56.30(16) ?
data_global
_journal_date_recd_electronic     2011-07-28
_journal_date_accepted     2011-08-12
_journal_name_full     'Acta Crystallographica, Section E'
_journal_year     2011
_journal_volume     67
_journal_issue      9
_journal_page_first     o2368
_journal_page_last     o2368
_journal_paper_category     QO
_journal_coeditor_code     NK2107
_publ_contact_author_name     'Dr Richard Betz'
_publ_contact_author_address
;
Department of Chemistry
Nelson Mandela Metropolitan University
Summerstrand Campus (South)
University Way
Summerstrand
PO Box 77000
Port Elizabeth 6031
South Africa
;
_publ_contact_author_email     'richard.betz@webmail.co.za'
_publ_contact_author_fax     '+27-41-504-4236'
_publ_contact_author_phone     '+27-41-504-4285'
_publ_section_title
;
1-Iodotriptycene
;
loop_
    _publ_author_name
    _publ_author_address
    'Betz, Richard'
;
Nelson Mandela Metropolitan University
Summerstrand Campus
Department of Chemistry
University Way
Summerstrand
PO Box 77000
Port Elizabeth
6031
South Africa
;
    'McCleland, Cedric'
;
Nelson Mandela Metropolitan University
Summerstrand Campus
Department of Chemistry
University Way
Summerstrand
PO Box 77000
Port Elizabeth
6031
South Africa
;
    'Scheffer, Andr\'e'
;
Nelson Mandela Metropolitan University
Summerstrand Campus
Department of Chemistry
University Way
Summerstrand
PO Box 77000
Port Elizabeth
6031
South Africa
;
