# Supplementary material for: 1-Iodo­triptycene
Source: Acta Crystallogr Sect E Struct Rep Online. 2011 Aug 17;67(Pt 9):o2368. doi: 10.1107/S160053681103279X (PMC3200641; doi:10.1107/S160053681103279X)
Supplement: Supplementary file 3 [file e-67-o2368-Isup3.hkl]

# 
# h,k,l, Fc-squared, Fo-squared, sigma(Fo-squared) and status flag 
# 
data_I
_shelx_title ' ba055 in R 3                New: R-3' 
_shelx_refln_list_code          4 
_shelx_F_calc_maximum      284.66 
_exptl_crystal_F_000      1116.00 
_reflns_d_resolution_high  0.7497 
 
loop_ 
 _symmetry_equiv_pos_as_xyz 
 'x, y, z' 
 '-y, x-y, z' 
 '-x+y, -x, z' 
 'x+2/3, y+1/3, z+1/3' 
 '-y+2/3, x-y+1/3, z+1/3' 
 '-x+y+2/3, -x+1/3, z+1/3' 
 'x+1/3, y+2/3, z+2/3' 
 '-y+1/3, x-y+2/3, z+2/3' 
 '-x+y+1/3, -x+2/3, z+2/3' 
 '-x, -y, -z' 
 'y, -x+y, -z' 
 'x-y, x, -z' 
 '-x+2/3, -y+1/3, -z+1/3' 
 'y+2/3, -x+y+1/3, -z+1/3' 
 'x-y+2/3, x+1/3, -z+1/3' 
 '-x+1/3, -y+2/3, -z+2/3' 
 'y+1/3, -x+y+2/3, -z+2/3' 
 'x-y+1/3, x+2/3, -z+2/3' 
 
_cell_length_a    11.8820 
_cell_length_b    11.8820 
_cell_length_c    17.6800 
_cell_angle_alpha  90.000 
_cell_angle_beta   90.000 
_cell_angle_gamma 120.000 
 
_shelx_F_squared_multiplier     1.000 
 
loop_ 
 _refln_index_h 
 _refln_index_k 
 _refln_index_l 
 _refln_F_squared_calc 
 _refln_F_squared_meas 
 _refln_F_squared_sigma 
 _refln_observed_status 
  -2   4   0    15203.79    14635.55    103.92 o 
  -4   5   0    56523.55    60197.35    692.58 o 
  -1   5   0    43466.32    45726.32    314.86 o 
  -3   6   0    44599.79    46545.77    892.73 o 
   0   6   0    81029.26    87723.90    547.59 o 
  -5   7   0    14989.21    15212.10    216.68 o 
  -2   7   0    14574.11    14843.01     93.83 o 
  -7   8   0    26850.54    28874.72    287.70 o 
  -4   8   0    21681.84    22296.20    236.34 o 
  -1   8   0    20758.63    21695.10    156.90 o 
  -6   9   0    32408.86    33182.23    892.73 o 
  -3   9   0    35605.81    36373.27    267.55 o 
   0   9   0    58156.51    59948.92    555.72 o 
  -8  10   0    14667.44    15264.37    153.21 o 
  -5  10   0    13884.77    13980.98     97.18 o 
  -2  10   0    10164.35    10272.79     95.53 o 
 -10  11   0     7151.22     7229.72     68.89 o 
  -7  11   0     3249.62     3296.70     50.69 o 
  -4  11   0     2884.57     2902.04     30.23 o 
  -1  11   0     5237.22     5317.53     52.05 o 
  -9  12   0     7772.02     7964.47     75.64 o 
  -6  12   0     5539.76     5656.16     43.54 o 
  -3  12   0     8927.06     9247.33     79.15 o 
   0  12   0     4370.26     4238.30     45.92 o 
 -11  13   0      720.38      769.53     34.09 o 
  -8  13   0     5119.50     5170.64     88.82 o 
  -5  13   0     3882.76     4001.87     33.80 o 
  -2  13   0      880.79      946.71     48.90 o 
 -13  14   0     2651.96     2584.36     42.82 o 
 -10  14   0     1978.84     2015.75     36.34 o 
  -7  14   0     2031.44     2091.48     26.60 o 
  -4  14   0     3270.39     3393.77     46.55 o 
  -1  14   0     1102.27     1169.24     29.50 o 
  -9  15   0     5197.83     5330.34     95.10 o 
  -6  15   0     4949.40     5065.09     60.82 o 
   0   2   1    31310.05    29835.20    462.32 o 
  -5   3   1    40336.59    41362.08    784.16 o 
   1   3   1    69758.73    71121.18    970.78 o 
  -7   4   1    22081.40    22715.02    228.07 o 
  -4   4   1    27385.17    26831.65    140.52 o 
  -1   4   1    10429.48     8702.93     55.59 o 
   2   4   1    42898.45    45094.62    310.67 o 
  -9   5   1     8703.10     9022.96     63.83 o 
  -6   5   1    39536.91    41825.05    292.31 o 
  -3   5   1    18588.22    17195.78    129.24 o 
   0   5   1    10893.44     9866.00     53.26 o 
   3   5   1    15166.98    14825.43    102.15 o 
 -11   6   1     1359.23     1323.74     20.20 o 
  -8   6   1    17334.40    17172.06    122.24 o 
  -5   6   1     4231.66     3261.31     28.95 o 
  -2   6   1    14878.86    13443.34    136.40 o 
   1   6   1    25043.31    25358.40    278.59 o 
   4   6   1      899.59      889.55     15.01 o 
 -13   7   1     1468.07     1534.68     18.18 o 
 -10   7   1      993.31     1013.94     16.82 o 
  -7   7   1    13251.59    13153.96    116.40 o 
  -4   7   1    16565.25    15766.82    108.10 o 
  -1   7   1     5042.08     4351.86     28.08 o 
   2   7   1    11971.56    12426.65    135.37 o 
   5   7   1     4455.28     4572.04     79.85 o 
 -15   8   1      639.59      676.89     16.78 o 
 -12   8   1     3689.96     3770.03     38.10 o 
  -9   8   1     6821.46     7026.37     63.84 o 
  -6   8   1     4376.06     4100.38     54.28 o 
  -3   8   1     7913.18     7769.26     80.87 o 
   0   8   1     2866.49     2643.16     29.38 o 
   3   8   1      627.09      612.06     21.83 o 
   6   8   1      296.84      303.26     27.81 o 
 -14   9   1      342.28      392.64     15.02 o 
 -11   9   1     1534.51     1528.16     24.09 o 
  -8   9   1     1752.28     1614.55     26.96 o 
  -5   9   1     6600.27     6415.88     55.37 o 
  -2   9   1     6153.05     5905.00     51.52 o 
   1   9   1     1856.13     1789.69     24.65 o 
   4   9   1     2076.93     2196.38     52.04 o 
 -13  10   1     3687.73     3682.94     49.09 o 
 -10  10   1     2367.44     2353.50     29.31 o 
  -7  10   1    15271.70    14965.82    148.09 o 
  -4  10   1    16002.21    15812.86     97.03 o 
  -1  10   1     5340.91     5108.88     49.29 o 
   2  10   1    12294.04    12062.41    108.22 o 
   5  10   1     3546.04     3401.82     49.47 o 
 -15  11   1     3476.31     3307.12     48.20 o 
 -12  11   1    10487.15    10295.48    106.38 o 
  -9  11   1     3537.13     3429.84     45.04 o 
  -6  11   1    10939.17    10693.71     89.41 o 
  -3  11   1     9912.93     9854.95    105.31 o 
   0  11   1      608.25      578.34     15.78 o 
   3  11   1     2079.91     2098.08     37.74 o 
 -14  12   1     1405.68     1387.52     38.58 o 
 -11  12   1      104.06      134.18     12.06 o 
  -8  12   1     3441.35     3357.37     64.60 o 
  -5  12   1     3444.91     3318.59     28.49 o 
  -2  12   1       94.47       92.98     12.90 o 
   1  12   1     1895.43     1776.40     27.61 o 
 -13  13   1      933.17      977.60     32.48 o 
 -10  13   1      122.94      106.87     13.91 o 
  -7  13   1     4038.11     3876.29     39.31 o 
  -4  13   1     2353.70     2366.68    116.64 o 
  -1  13   1      798.61      806.06     24.74 o 
 -12  14   1      750.10      736.06     25.05 o 
  -9  14   1      648.84      628.05     32.30 o 
  -6  14   1     2353.87     2285.51     23.83 o 
  -3  14   1      156.54      159.92     16.60 o 
 -11  15   1      188.74      237.56     43.07 o 
  -8  15   1      994.21     1000.39     36.79 o 
  -5  15   1       10.21       26.35     13.46 o 
  -2   2   2      488.22      594.81     12.77 o 
   1   2   2       30.95       61.90      8.70 o 
  -4   3   2     1567.27     1788.74     23.44 o 
  -1   3   2    21664.64    25011.09    127.50 o 
   2   3   2     4335.52     5008.25     34.35 o 
  -6   4   2     1346.66     1488.79     14.16 o 
  -3   4   2     6679.20     7684.51     37.76 o 
   0   4   2      600.46      683.55      6.88 o 
   3   4   2     2614.43     2826.18     39.48 o 
  -8   5   2      898.24     1156.89     13.89 o 
  -5   5   2      327.13      409.66     10.71 o 
  -2   5   2    13345.28    15881.80    118.64 o 
   4   5   2      130.54      228.53      6.14 o 
 -10   6   2     2414.44     2629.96     28.00 o 
  -7   6   2      441.62      480.72     11.52 o 
  -4   6   2    11081.33    12966.69     90.25 o 
  -1   6   2     7878.15     9273.51     54.97 o 
   2   6   2      592.66      734.81     11.89 o 
   5   6   2     3966.32     4264.44     31.72 o 
 -12   7   2      786.03      876.62     16.46 o 
  -9   7   2       34.18       43.19      8.07 o 
  -6   7   2      601.74      680.46     14.36 o 
  -3   7   2     3478.66     3862.90     27.04 o 
   0   7   2       25.97       85.46      8.72 o 
   3   7   2     1089.37     1154.93     25.28 o 
   6   7   2      449.65      517.41     21.68 o 
 -14   8   2      369.20      384.30     15.58 o 
 -11   8   2     2355.41     2525.33     28.43 o 
  -8   8   2      479.63      530.55      9.61 o 
  -5   8   2     1797.98     2040.26     22.39 o 
  -2   8   2     1372.69     1526.51     17.71 o 
   1   8   2     1784.17     1912.56     25.12 o 
   4   8   2      275.95      315.82     28.71 o 
   7   8   2       32.07       17.94     21.53 o 
 -13   9   2      137.70      161.03     11.71 o 
 -10   9   2       26.20       38.63     11.37 o 
  -7   9   2      546.83      685.90     17.05 o 
  -4   9   2      888.54     1116.67     21.46 o 
  -1   9   2       80.92      123.08      8.68 o 
   2   9   2      487.79      520.83     15.86 o 
   5   9   2       49.42       73.57     21.53 o 
 -15  10   2      218.31      191.54     17.09 o 
 -12  10   2      141.10      108.83     13.96 o 
  -9  10   2     1541.01     1505.53     27.28 o 
  -6  10   2       25.08       65.29      7.97 o 
  -3  10   2       36.49       46.12      5.86 o 
   0  10   2      389.34      416.48     14.13 o 
   3  10   2       14.87       20.89     13.54 o 
 -14  11   2      100.83      124.80     23.33 o 
 -11  11   2      255.11      307.79     14.83 o 
  -8  11   2       78.09      166.18     23.52 o 
  -5  11   2      390.30      498.79     13.04 o 
  -2  11   2      125.37      144.30     14.18 o 
   1  11   2        2.54       28.31     10.33 o 
   4  11   2       26.34       62.23     15.71 o 
 -13  12   2      279.54      345.19     14.24 o 
 -10  12   2     2630.54     2602.85     39.33 o 
  -7  12   2     1354.20     1448.99     26.28 o 
  -4  12   2      825.00      832.84     13.21 o 
  -1  12   2     2752.74     2575.42     38.92 o 
   2  12   2      200.02      183.20     19.03 o 
 -12  13   2       16.23       42.62     13.96 o 
  -9  13   2        5.31       -2.69     17.94 o 
  -6  13   2        2.14       32.56      9.23 o 
  -3  13   2      127.97      153.67     15.25 o 
   0  13   2        2.61       -1.32     14.26 o 
 -11  14   2     1218.51     1232.04     29.18 o 
  -8  14   2        4.30       11.66     18.84 o 
  -5  14   2        3.37        7.16     20.73 o 
  -2  14   2      785.08      777.39     24.72 o 
 -10  15   2     1063.48     1017.87     26.96 o 
  -7  15   2       47.67       53.98     10.78 o 
  -4  15   2     1049.68      927.67     25.01 o 
   0   0   3    14898.62    16092.41    226.10 o 
   1   1   3    27724.06    31018.94    197.72 o 
  -1   2   3      310.63      245.58      6.28 o 
   2   2   3    13746.28    15113.31     82.24 o 
  -3   3   3      146.96       99.18      5.16 o 
   0   3   3       13.08       18.38      2.64 o 
   3   3   3     5837.11     6526.74     42.98 o 
  -5   4   3    30463.78    34634.74    241.13 o 
  -2   4   3    22088.44    24312.69    131.85 o 
   1   4   3    31092.75    35680.99    212.39 o 
   4   4   3    11154.31    12051.44     77.63 o 
  -7   5   3     4569.26     4943.79     39.42 o 
  -4   5   3     4365.97     4511.73     30.37 o 
  -1   5   3     3511.82     3544.22     24.08 o 
   2   5   3     4693.57     5007.96     33.64 o 
   5   5   3      604.17      648.63     27.45 o 
  -9   6   3      140.45      137.66      8.96 o 
  -6   6   3      202.99      173.88      7.20 o 
  -3   6   3       11.76       23.97      3.56 o 
   0   6   3       10.12       17.05      6.64 o 
   3   6   3       38.68       38.05      4.43 o 
   6   6   3       57.85       72.28      8.95 o 
 -11   7   3     2222.33     2232.81     27.58 o 
  -8   7   3     2697.16     2767.51     26.09 o 
  -5   7   3     6238.64     6509.20     49.99 o 
  -2   7   3     7394.05     7939.52     51.44 o 
   1   7   3     2291.20     2404.81     27.67 o 
   4   7   3     1759.00     1861.55     19.23 o 
   7   7   3      384.98      390.27     23.27 o 
 -13   8   3      263.74      262.90     13.34 o 
 -10   8   3       89.78       93.04      8.07 o 
  -7   8   3      305.12      281.36     11.03 o 
  -4   8   3     2587.52     2751.76     24.83 o 
  -1   8   3      299.25      304.72     12.12 o 
   2   8   3      270.15      271.54     13.09 o 
   5   8   3      505.67      497.61     18.91 o 
 -15   9   3        5.37       -1.90     10.12 o 
 -12   9   3      412.15      406.51     14.33 o 
  -9   9   3      194.23      189.33     17.13 o 
  -6   9   3      274.19      304.83     13.29 o 
  -3   9   3      738.10      805.18     10.85 o 
   0   9   3      237.67      212.16     11.61 o 
   3   9   3      522.68      552.30     16.59 o 
   6   9   3       73.76       69.09     24.22 o 
 -14  10   3     1498.79     1444.35     29.16 o 
 -11  10   3     1622.54     1643.66     29.16 o 
  -8  10   3     1727.19     1777.42     22.45 o 
  -5  10   3     7464.17     8024.34     62.14 o 
  -2  10   3     2318.22     2516.51     25.12 o 
   1  10   3     1263.90     1367.37     22.10 o 
   4  10   3     1643.39     1699.00     33.55 o 
 -13  11   3     1103.55     1086.28     18.39 o 
 -10  11   3      109.31      127.42     13.32 o 
  -7  11   3     1926.12     2032.09     31.07 o 
  -4  11   3     2157.41     2327.60     28.10 o 
  -1  11   3       74.76       89.89     12.64 o 
   2  11   3     1086.99     1108.16     21.92 o 
 -12  12   3      269.04      271.49     15.19 o 
  -9  12   3        2.55        6.28     17.94 o 
  -6  12   3     1127.02     1159.60     18.76 o 
  -3  12   3       82.86       99.71      8.62 o 
   0  12   3       18.42       40.33     13.63 o 
 -14  13   3      746.42      720.60     25.05 o 
 -11  13   3      656.62      664.73     22.52 o 
  -8  13   3     1742.51     1775.91     30.01 o 
  -5  13   3     1723.50     1835.10     20.30 o 
  -2  13   3      682.89      744.60     22.73 o 
   1  13   3      647.64      644.58     26.47 o 
 -13  14   3      122.20      137.79     16.17 o 
 -10  14   3       75.38       85.04     14.26 o 
  -7  14   3      508.41      558.21     16.16 o 
  -4  14   3      167.70      157.92     11.01 o 
  -1  14   3       92.00      123.80     16.17 o 
  -9  15   3       15.77       17.94     19.74 o 
  -6  15   3        7.67       20.64     12.50 o 
  -1   1   4    51300.17    50392.77    540.02 o 
  -3   2   4    52963.57    51814.89    256.66 o 
   0   2   4    44022.10    43345.69    208.87 o 
  -5   3   4    17805.05    16580.61    315.42 o 
  -2   3   4    30981.07    30004.83    159.61 o 
   1   3   4    35618.39    35859.07    181.33 o 
  -7   4   4     8535.47     7812.81     58.61 o 
  -4   4   4    38694.17    38726.20    348.28 o 
  -1   4   4    40594.46    40988.95    207.93 o 
   2   4   4    11119.42    10087.87     50.85 o 
  -9   5   4    12590.95    12582.25     92.39 o 
  -6   5   4    19839.54    18929.04    137.27 o 
  -3   5   4    55829.37    57267.38    328.52 o 
   0   5   4    36783.93    37591.86    216.84 o 
   3   5   4    18389.82    18667.06     98.39 o 
 -11   6   4    13658.21    13696.83    101.53 o 
  -8   6   4    17105.26    17200.98    124.02 o 
  -5   6   4    27066.64    27511.30    176.66 o 
  -2   6   4    45540.06    47342.90    281.10 o 
   1   6   4    15888.63    15650.89     98.51 o 
   4   6   4     8799.73     8850.26     66.74 o 
 -13   7   4     4051.73     4091.93     41.14 o 
 -10   7   4     5617.79     5571.78     46.24 o 
  -7   7   4    11129.89    10604.63     68.74 o 
  -4   7   4    26684.05    26808.18    206.86 o 
  -1   7   4     8998.39     8456.33     48.06 o 
   2   7   4     6604.31     6424.81     43.62 o 
   5   7   4     4352.17     4211.68    102.73 o 
 -15   8   4      198.06      181.64     16.09 o 
 -12   8   4     3280.26     3188.73     34.52 o 
  -9   8   4     6343.85     6170.34     49.91 o 
  -6   8   4     7303.80     6786.26     62.45 o 
  -3   8   4    16560.16    16721.45    119.95 o 
   0   8   4     9316.88     9240.00     65.28 o 
   3   8   4     4417.59     4443.26     37.89 o 
   6   8   4     2584.32     2495.81     65.50 o 
 -14   9   4     2582.69     2464.82     30.55 o 
 -11   9   4     4153.47     4094.60     43.63 o 
  -8   9   4     7091.47     6854.53     64.98 o 
  -5   9   4    11728.51    11708.75     86.97 o 
  -2   9   4     6883.88     6762.47     49.34 o 
   1   9   4     4172.45     4146.82     35.25 o 
   4   9   4     1933.63     1956.92     27.73 o 
 -13  10   4     1206.29     1216.43     26.62 o 
 -10  10   4     4238.22     4117.30     51.70 o 
  -7  10   4     6238.20     5993.61     57.40 o 
  -4  10   4     5367.92     5176.81     47.22 o 
  -1  10   4     4989.87     4800.54     44.12 o 
   2  10   4     2098.16     2058.57     23.00 o 
   5  10   4      495.21      422.35     22.84 o 
 -15  11   4      270.50      241.32     19.28 o 
 -12  11   4     2037.83     1942.45     27.62 o 
  -9  11   4     3718.94     3643.41     47.58 o 
  -6  11   4     3919.54     3821.13     38.30 o 
  -3  11   4     6799.50     6753.29     50.33 o 
   0  11   4     3734.83     3747.00     48.06 o 
   3  11   4     1146.84     1109.12     28.46 o 
 -14  12   4      674.83      642.75     23.15 o 
 -11  12   4     2727.35     2666.38     40.92 o 
  -8  12   4     4443.86     4330.44     52.27 o 
  -5  12   4     1621.30     1608.47     22.51 o 
  -2  12   4     2642.27     2725.82     30.60 o 
   1  12   4     1002.73      992.89     26.65 o 
 -13  13   4     1106.75     1080.67     27.89 o 
 -10  13   4     2619.67     2571.72     39.65 o 
  -7  13   4      862.39      860.20     22.79 o 
  -4  13   4     2446.20     2352.99     27.73 o 
  -1  13   4     1545.02     1588.55     59.22 o 
 -12  14   4     1523.96     1531.89     32.97 o 
  -9  14   4     2510.99     2509.50     55.63 o 
  -6  14   4     1832.67     1883.28     25.63 o 
  -3  14   4     3343.44     3399.44     37.77 o 
 -11  15   4     2830.19     2719.74     43.78 o 
  -8  15   4     1051.22     1136.77     37.68 o 
  -5  15   4     1273.12     1319.02     22.39 o 
   0   1   5    43942.27    44101.41    213.89 o 
  -2   2   5    63647.63    65165.91    373.51 o 
   1   2   5    64980.65    67028.70    382.54 o 
  -4   3   5    30480.37    29796.36    183.77 o 
  -1   3   5    61342.35    62143.27    287.82 o 
   2   3   5    24246.09    22994.83    134.52 o 
  -6   4   5    27302.79    27034.18    220.64 o 
  -3   4   5    29267.24    28115.33    201.63 o 
   0   4   5    12541.87    11527.51     58.44 o 
   3   4   5    21473.79    21641.55    156.09 o 
  -8   5   5     9139.82     8747.67    118.11 o 
  -5   5   5     6109.84     5087.49     39.56 o 
  -2   5   5    30573.75    30460.58    205.27 o 
   1   5   5    16935.18    16648.52     90.43 o 
   4   5   5     5690.46     5856.37     42.03 o 
 -10   6   5     5131.66     5017.38     42.21 o 
  -7   6   5    24593.27    25080.54    181.73 o 
  -4   6   5    23504.36    23417.41    136.63 o 
  -1   6   5    16733.43    16373.97     93.57 o 
   2   6   5    18617.65    19092.36    136.84 o 
   5   6   5     4462.04     4386.46     32.55 o 
 -12   7   5     4990.57     5023.47     48.14 o 
  -9   7   5    15844.65    16243.78    118.45 o 
  -6   7   5    25753.41    25937.16    187.12 o 
  -3   7   5    23731.81    23627.47    157.13 o 
   0   7   5    23711.70    24041.82    192.46 o 
   3   7   5    10672.78    10888.05    100.96 o 
   6   7   5     2705.86     2656.50     38.70 o 
 -14   8   5     1364.23     1311.00     27.83 o 
 -11   8   5     5257.42     5191.05     49.21 o 
  -8   8   5     8797.82     8899.65     68.06 o 
  -5   8   5    12187.89    11910.51     88.03 o 
  -2   8   5    16864.37    16826.19     98.15 o 
   1   8   5     7546.93     7650.82     58.64 o 
   4   8   5     3212.53     3229.59     34.34 o 
   7   8   5     1818.06     1784.79     33.34 o 
 -13   9   5      592.47      599.23     16.04 o 
 -10   9   5     5265.19     5240.74     48.58 o 
  -7   9   5    12688.93    13042.41    113.00 o 
  -4   9   5     2760.29     2698.16     25.94 o 
  -1   9   5     7624.37     7812.49     66.55 o 
   2   9   5     4100.34     4019.21     35.65 o 
   5   9   5       74.64       77.09     11.09 o 
 -15  10   5      835.03      834.18     23.63 o 
 -12  10   5     3866.34     3756.47     52.49 o 
  -9  10   5     4826.64     4857.44     57.73 o 
  -6  10   5     7415.75     7422.91     58.94 o 
  -3  10   5    10061.39    10247.57     72.91 o 
   0  10   5     3901.01     3875.19     38.49 o 
   3  10   5     1784.67     1773.13     24.94 o 
 -14  11   5      453.36      442.72     20.94 o 
 -11  11   5     2533.82     2541.92     38.70 o 
  -8  11   5     6313.39     6462.03     62.13 o 
  -5  11   5     4089.71     4050.19     39.99 o 
  -2  11   5     5604.96     5599.16     94.87 o 
   1  11   5     3303.93     3279.18     35.82 o 
 -13  12   5     1224.29     1186.20     22.43 o 
 -10  12   5     3786.54     3744.08     50.12 o 
  -7  12   5     3194.93     3262.21     71.33 o 
  -4  12   5     2637.16     2725.59     29.78 o 
  -1  12   5     2709.16     2716.77     31.48 o 
   2  12   5      517.20      475.59     23.15 o 
 -12  13   5     1123.53     1081.98     26.96 o 
  -9  13   5     1475.29     1430.16     41.27 o 
  -6  13   5     3716.90     3625.97     42.43 o 
  -3  13   5     1284.30     1207.35     20.56 o 
   0  13   5      468.77      461.98     22.52 o 
 -11  14   5      939.78      902.93     25.99 o 
  -8  14   5      734.61      712.39     30.95 o 
  -5  14   5      381.53      362.48     40.37 o 
  -2  14   5     1120.20     1075.34     28.18 o 
 -10  15   5      441.39      522.18     33.20 o 
  -7  15   5     1891.78     1946.28     36.34 o 
   0   0   6    52924.18    52837.96    543.54 o 
   1   1   6    15237.67    14310.17     70.78 o 
  -1   2   6    57292.45    58220.98    282.23 o 
   2   2   6    13043.45    12169.76     90.78 o 
  -3   3   6    26120.96    25623.53    191.27 o 
   0   3   6    30019.71    29942.95    149.65 o 
   3   3   6    33136.11    34469.78    251.11 o 
  -5   4   6    29650.80    29156.71    206.09 o 
  -2   4   6    37731.17    38640.67    225.83 o 
   1   4   6    28530.61    28495.29    171.50 o 
   4   4   6    14551.67    14899.05    107.88 o 
  -7   5   6     8522.45     8324.27     70.10 o 
  -4   5   6    20993.04    20170.18    146.21 o 
  -1   5   6    17929.75    17465.53    115.12 o 
   2   5   6     6382.59     5990.53     37.80 o 
   5   5   6     5605.27     5194.12     38.86 o 
  -9   6   6     6287.71     6034.61     54.21 o 
  -6   6   6    12052.95    11928.91     77.56 o 
  -3   6   6     3675.09     3085.87     22.65 o 
   0   6   6    15554.57    15528.96    111.09 o 
   3   6   6     5844.55     5641.00     46.34 o 
   6   6   6      394.83      427.89     13.41 o 
 -11   7   6     4710.75     4523.13     44.01 o 
  -8   7   6     3950.87     3876.76     34.30 o 
  -5   7   6    19766.39    20442.33    128.65 o 
  -2   7   6    16303.37    16664.57    118.63 o 
   1   7   6     5187.52     5139.55     46.22 o 
   4   7   6     6959.22     6882.61     65.10 o 
   7   7   6     1798.61     1895.47     34.22 o 
 -13   8   6     1382.63     1368.45     21.50 o 
 -10   8   6     7171.29     6852.03     61.46 o 
  -7   8   6    11934.59    11988.29    107.49 o 
  -4   8   6     9020.37     8573.52     59.18 o 
  -1   8   6    12375.82    12328.27    170.74 o 
   2   8   6     6264.22     5993.27     48.48 o 
   5   8   6     1992.93     1953.63     26.11 o 
 -15   9   6     1279.08     1443.30     31.07 o 
 -12   9   6     2824.54     2811.42     33.52 o 
  -9   9   6     5840.06     5661.69     46.86 o 
  -6   9   6     8096.10     8004.37     73.90 o 
  -3   9   6     8019.15     7934.19     67.26 o 
   0   9   6     6047.22     5852.19     52.77 o 
   3   9   6     1986.02     1918.41     22.69 o 
   6   9   6      815.42      899.70     29.02 o 
 -14  10   6     1784.64     1788.42     32.63 o 
 -11  10   6     1497.64     1519.03     28.55 o 
  -8  10   6     3450.52     3574.21     38.30 o 
  -5  10   6     8558.99     8939.90     69.36 o 
  -2  10   6     2075.35     2114.21     24.54 o 
   1  10   6     1849.75     1815.92     24.50 o 
   4  10   6     1722.53     1694.69     36.76 o 
 -13  11   6      543.32      556.66     21.25 o 
 -10  11   6     3542.17     3508.37     47.58 o 
  -7  11   6     1133.91     1177.56     21.14 o 
  -4  11   6     2248.66     2339.81     29.42 o 
  -1  11   6     3569.48     3519.55     36.98 o 
   2  11   6      312.74      313.34     15.95 o 
 -12  12   6      790.31      811.94     23.78 o 
  -9  12   6     2028.33     2086.92     48.45 o 
  -6  12   6     5791.83     5836.40     62.81 o 
  -3  12   6     1561.87     1578.76     22.39 o 
   0  12   6     1588.31     1591.55     28.36 o 
 -11  13   6     2501.97     2508.16     40.60 o 
  -8  13   6     2685.43     2713.88     56.08 o 
  -5  13   6     3086.70     3081.36     43.29 o 
  -2  13   6     2034.61     2027.02     27.60 o 
 -10  14   6      831.19      863.65     25.64 o 
  -7  14   6      706.12      693.35     17.89 o 
  -4  14   6     1194.39     1124.15     25.15 o 
  -9  15   6      900.50      827.23     36.79 o 
  -6  15   6      495.29      417.00     20.19 o 
  -1   1   7    15227.11    16918.36     83.46 o 
  -3   2   7     4586.18     4713.28     40.40 o 
   0   2   7     3163.43     3338.32     32.60 o 
  -5   3   7      872.53      869.10     10.36 o 
  -2   3   7      111.91       97.08      5.65 o 
   1   3   7     7360.62     7938.55     43.05 o 
  -7   4   7      599.32      640.34     12.15 o 
  -4   4   7    11068.49    12190.31     88.64 o 
  -1   4   7     1775.16     1820.16     12.61 o 
   2   4   7      773.25      765.49      9.31 o 
  -9   5   7     3800.27     3792.68     33.92 o 
  -6   5   7     2987.70     3143.32     26.32 o 
  -3   5   7     2213.04     2249.52     22.05 o 
   0   5   7     8007.80     8834.10     53.97 o 
   3   5   7     1628.62     1577.56     15.89 o 
 -11   6   7      317.33      366.20     10.81 o 
  -8   6   7     1492.59     1423.33     20.00 o 
  -5   6   7     2203.80     2302.50     22.36 o 
  -2   6   7     1601.23     1586.31     15.24 o 
   1   6   7     2161.31     2223.98     21.65 o 
   4   6   7      544.07      585.46     12.06 o 
 -13   7   7      331.06      375.36     20.26 o 
 -10   7   7      102.23      148.71     11.16 o 
  -7   7   7     1570.20     1637.07     16.46 o 
  -4   7   7     1689.98     1686.32     15.37 o 
  -1   7   7       46.73       67.85      5.93 o 
   2   7   7     1079.90      982.45     17.12 o 
   5   7   7      383.95      398.69     18.51 o 
 -15   8   7        1.53        2.69     20.64 o 
 -12   8   7      252.32      289.17     14.48 o 
  -9   8   7     1761.65     1755.87     21.26 o 
  -6   8   7        2.78       33.87      9.36 o 
  -3   8   7     1686.32     1763.09     18.90 o 
   0   8   7     2219.88     2290.70     26.03 o 
   3   8   7        7.51        0.13      8.84 o 
   6   8   7      486.87      522.69     17.54 o 
 -14   9   7      616.41      694.97     41.27 o 
 -11   9   7       71.94      119.09     10.50 o 
  -8   9   7     2297.67     2299.06     20.36 o 
  -5   9   7     2831.65     2761.03     27.26 o 
  -2   9   7      508.54      428.47     12.17 o 
   1   9   7     2498.14     2489.74     29.04 o 
   4   9   7     1129.07     1168.07     22.65 o 
 -13  10   7     1084.89     1173.99     21.19 o 
 -10  10   7     2156.31     2213.02     34.89 o 
  -7  10   7     1187.12     1076.70     19.77 o 
  -4  10   7     2322.45     2124.87     25.04 o 
  -1  10   7     1673.22     1522.30     21.43 o 
   2  10   7      506.58      474.79     16.32 o 
 -12  11   7      410.05      441.22     23.78 o 
  -9  11   7      341.90      345.52     18.07 o 
  -6  11   7      202.27      235.88     12.09 o 
  -3  11   7      605.67      611.58     23.61 o 
   0  11   7       53.75       60.78      9.77 o 
   3  11   7       21.16       38.84     13.90 o 
 -11  12   7        3.93        7.36     12.64 o 
  -8  12   7      565.38      609.97     21.53 o 
  -5  12   7       22.52       56.59     11.43 o 
  -2  12   7       12.35       28.93      9.78 o 
   1  12   7      604.96      576.69     18.05 o 
 -13  13   7      889.11      909.01     26.62 o 
 -10  13   7       92.07      125.18     14.90 o 
  -7  13   7      222.11      241.53     18.37 o 
  -4  13   7     1534.80     1521.89     22.95 o 
  -1  13   7       49.32       49.71     11.22 o 
  -9  14   7      887.08      953.74     35.89 o 
  -6  14   7      206.51      209.83     18.27 o 
  -3  14   7      110.67      152.62     21.80 o 
  -8  15   7      217.73      252.12     27.81 o 
   0   1   8    25746.32    27493.77    147.74 o 
  -2   2   8    11935.45    11745.63     86.51 o 
   1   2   8     4553.47     3771.34     22.03 o 
  -4   3   8     5512.56     5121.18     42.63 o 
  -1   3   8    14322.35    15052.63     78.10 o 
   2   3   8     4656.28     4469.17     23.60 o 
  -6   4   8     4495.54     4168.57     30.66 o 
  -3   4   8    13437.90    14040.53    106.84 o 
   0   4   8    13801.23    14673.40     80.01 o 
   3   4   8     3337.42     3323.15     26.76 o 
  -8   5   8     3122.47     3025.16     28.61 o 
  -5   5   8    10269.78    10493.54     69.33 o 
  -2   5   8     5583.29     5232.21     36.21 o 
   1   5   8     4442.53     4211.90     32.34 o 
   4   5   8     4481.51     4056.98     35.33 o 
 -10   6   8     3497.34     3120.67     30.28 o 
  -7   6   8     1831.13     1649.40     16.75 o 
  -4   6   8     5374.32     5239.64     42.17 o 
  -1   6   8     7888.80     8158.77     50.41 o 
   2   6   8     1531.14     1440.01     17.45 o 
   5   6   8     1505.74     1362.07     20.40 o 
 -12   7   8      478.82      416.26     11.78 o 
  -9   7   8     3180.75     2758.21     30.56 o 
  -6   7   8     7292.34     7429.12     57.91 o 
  -3   7   8     4545.96     4501.35     65.27 o 
   0   7   8     6401.69     6409.02     60.87 o 
   3   7   8     3843.16     3486.42     35.61 o 
   6   7   8      884.75      802.21     24.01 o 
 -14   8   8      936.48      890.06     49.80 o 
 -11   8   8     1487.58     1385.57     21.55 o 
  -8   8   8     4463.21     4270.03     32.60 o 
  -5   8   8     4801.25     4556.82     39.29 o 
  -2   8   8     3832.00     3609.49     27.10 o 
   1   8   8     4141.16     3821.36     37.94 o 
   4   8   8     1087.26     1052.04     19.45 o 
 -13   9   8     1239.94     1191.30     21.82 o 
 -10   9   8     3300.04     2991.63     33.13 o 
  -7   9   8     3032.95     2876.24     26.72 o 
  -4   9   8     4317.01     4147.72     51.00 o 
  -1   9   8     3890.71     3670.60     36.57 o 
   2   9   8      973.82      926.31     18.52 o 
   5   9   8      948.43      909.59     20.49 o 
 -12  10   8      257.28      251.31     19.22 o 
  -9  10   8     4324.98     4133.50     52.34 o 
  -6  10   8     1651.74     1693.04     24.97 o 
  -3  10   8      979.09      973.42     15.89 o 
   0  10   8     3738.67     3570.80     37.93 o 
   3  10   8      239.10      245.57     15.33 o 
 -14  11   8      131.39      136.66     16.15 o 
 -11  11   8      327.28      308.49     25.57 o 
  -8  11   8      283.73      317.37     23.33 o 
  -5  11   8      673.44      788.39     36.95 o 
  -2  11   8      572.61      609.35     15.69 o 
   1  11   8       74.78      100.10     11.18 o 
 -13  12   8      182.36      187.00     21.98 o 
 -10  12   8     1492.12     1468.78     29.82 o 
  -7  12   8      573.72      611.86     20.91 o 
  -4  12   8      888.61      857.85     22.73 o 
  -1  12   8     1172.75     1165.41     21.15 o 
 -12  13   8      863.22      809.92     25.05 o 
  -9  13   8     1775.47     1759.43     45.76 o 
  -6  13   8      764.79      787.43     59.22 o 
  -3  13   8     1376.26     1398.36     30.99 o 
 -11  14   8      123.88      134.85     15.82 o 
  -8  14   8      322.54      349.57     20.27 o 
  -5  14   8      656.58      688.27     23.63 o 
   0   0   9    61229.30    66498.52    644.37 o 
   1   1   9    60635.29    64761.03    335.45 o 
  -1   2   9    17899.34    17336.95    106.87 o 
   2   2   9    22505.54    23646.59    117.74 o 
  -3   3   9    35895.50    36495.58    270.87 o 
   0   3   9    34290.46    35177.80    247.73 o 
   3   3   9    24740.90    24867.87    159.31 o 
  -5   4   9    32072.90    32914.34    214.03 o 
  -2   4   9    24621.08    23671.40    152.26 o 
   1   4   9    33199.78    33725.33    216.56 o 
   4   4   9    15459.70    15100.08    182.92 o 
  -7   5   9    12650.08    12607.37     88.90 o 
  -4   5   9    10581.75    10694.20     79.75 o 
  -1   5   9     8929.93     9018.58     50.66 o 
   2   5   9    12518.69    12584.12     85.25 o 
   5   5   9     2289.52     2432.16     27.03 o 
  -9   6   9     9286.53     9210.70     71.52 o 
  -6   6   9    18340.38    18671.01    129.31 o 
  -3   6   9    13672.38    13919.50     89.65 o 
   0   6   9    16546.49    16907.74    112.01 o 
   3   6   9     8456.63     8343.92     64.22 o 
   6   6   9     2244.21     2229.54     28.08 o 
 -11   7   9     2902.36     3014.87     33.72 o 
  -8   7   9    14600.82    14651.94     95.45 o 
  -5   7   9    12882.72    12511.30    102.52 o 
  -2   7   9    13092.55    13085.86     91.62 o 
   1   7   9    15814.45    15912.82    115.56 o 
   4   7   9     3182.22     3345.95     31.92 o 
   7   7   9     1354.28     1357.13     31.55 o 
 -13   8   9     1050.51     1042.03     36.79 o 
 -10   8   9     3168.80     3236.75     35.04 o 
  -7   8   9     7588.97     7540.00     52.66 o 
  -4   8   9     7046.96     7033.45     56.46 o 
  -1   8   9     7006.68     6847.90     54.38 o 
   2   8   9     4268.04     4237.31     42.22 o 
   5   8   9     1663.36     1668.76     25.17 o 
 -12   9   9     3833.49     3851.41     56.96 o 
  -9   9   9     9060.71     9084.41     78.88 o 
  -6   9   9     9993.21     9723.49    128.30 o 
  -3   9   9    10990.03    10801.27     80.30 o 
   0   9   9     8572.27     8352.00     85.19 o 
   3   9   9     3697.99     3721.96     40.28 o 
 -14  10   9     2115.26     2115.13     58.77 o 
 -11  10   9     4774.46     4839.13     47.75 o 
  -8  10   9     8691.12     8354.44    193.35 o 
  -5  10   9     9797.19     9462.10     81.61 o 
  -2  10   9     8422.10     8056.81     70.56 o 
   1  10   9     4956.68     4970.44     49.49 o 
   4  10   9     2028.07     2069.15     30.20 o 
 -13  11   9     2059.01     2023.99     35.46 o 
 -10  11   9     1762.73     1774.83     32.03 o 
  -7  11   9     4209.56     4114.08     51.98 o 
  -4  11   9     4577.33     4441.05     55.44 o 
  -1  11   9     1410.24     1411.19     22.55 o 
   2  11   9     1935.66     1861.22     34.35 o 
 -12  12   9     2152.84     2126.07     37.11 o 
  -9  12   9     2339.19     2424.89     38.05 o 
  -6  12   9     4136.59     4224.48     43.38 o 
  -3  12   9     2887.18     2986.10     34.03 o 
   0  12   9     1484.89     1554.26     25.09 o 
 -11  13   9      799.31      857.05     40.37 o 
  -8  13   9     3085.23     3193.72     45.03 o 
  -5  13   9     3105.05     3147.71     45.56 o 
  -2  13   9      851.54      883.75     20.32 o 
 -10  14   9      289.68      309.34     20.27 o 
  -7  14   9     1869.13     1898.50     52.04 o 
  -4  14   9      547.34      539.18     21.72 o 
  -1   1  10    20519.57    17188.38    120.48 o 
  -3   2  10    29583.24    28467.06    173.69 o 
   0   2  10    24289.08    22747.25    214.97 o 
  -5   3  10    31035.67    30050.49    219.89 o 
  -2   3  10    25651.09    24578.20    157.08 o 
   1   3  10    29360.30    27988.65    235.35 o 
  -7   4  10    15815.29    15394.94     99.24 o 
  -4   4  10    29710.35    27520.93    229.65 o 
  -1   4  10    29837.89    28568.19    165.14 o 
   2   4  10    26394.51    25465.55    161.28 o 
  -9   5  10    13733.16    13933.31    114.38 o 
  -6   5  10    22521.99    21637.49    150.16 o 
  -3   5  10    29281.38    28092.69    181.36 o 
   0   5  10    27504.39    25695.57    151.46 o 
   3   5  10    14105.63    13588.34    111.13 o 
 -11   6  10     7569.65     7161.32     81.48 o 
  -8   6  10     9242.01     8931.84     65.25 o 
  -5   6  10    18330.96    17415.47    126.50 o 
  -2   6  10    19457.17    18817.63     92.21 o 
   1   6  10     7413.59     6804.23     49.78 o 
   4   6  10     4925.65     4872.40     41.48 o 
 -13   7  10     1168.99     1222.52     28.74 o 
 -10   7  10     3658.30     3732.77     38.76 o 
  -7   7  10     5066.13     4714.02     38.69 o 
  -4   7  10    14272.29    13790.31     89.69 o 
  -1   7  10     9819.00     9375.98     65.36 o 
   2   7  10     4831.84     4797.26     40.93 o 
   5   7  10     4281.30     4164.12     42.91 o 
 -12   8  10     4770.22     4685.62     63.95 o 
  -9   8  10     4030.17     4026.76     40.92 o 
  -6   8  10     8946.34     8749.68     74.54 o 
  -3   8  10    14994.85    14855.83    108.02 o 
   0   8  10     4352.83     4075.83     35.84 o 
   3   8  10     4488.02     4259.02     43.58 o 
   6   8  10     2158.49     2222.25     39.83 o 
 -14   9  10     2376.09     2479.14     69.09 o 
 -11   9  10     3483.07     3439.31     37.97 o 
  -8   9  10     3516.55     3445.60     33.02 o 
  -5   9  10    11191.82    11197.05     94.56 o 
  -2   9  10     4365.60     4293.09     37.41 o 
   1   9  10     1772.69     1738.93     24.65 o 
   4   9  10     1998.68     1987.95     28.45 o 
 -13  10  10     1779.80     1864.89     27.58 o 
 -10  10  10     1755.06     1809.18     39.03 o 
  -7  10  10     4052.14     4071.94     51.04 o 
  -4  10  10     8694.97     8746.94    105.42 o 
  -1  10  10     3162.92     3060.58     33.98 o 
   2  10  10     3045.12     2882.11     34.75 o 
 -12  11  10     2776.68     2674.25     41.52 o 
  -9  11  10     3084.82     3019.45     42.82 o 
  -6  11  10     8632.56     8587.77     93.10 o 
  -3  11  10     4717.90     4502.69     44.57 o 
   0  11  10     2625.44     2444.25     31.22 o 
 -11  12  10     2331.05     2293.09     49.80 o 
  -8  12  10     3382.28     3395.83     46.30 o 
  -5  12  10     3544.29     3395.20     78.06 o 
  -2  12  10     1662.71     1622.88     24.83 o 
 -10  13  10     1509.91     1560.22     31.40 o 
  -7  13  10     2662.83     2795.72     62.80 o 
  -4  13  10     2806.18     2767.45     42.74 o 
  -9  14  10     2726.96     2804.69     60.11 o 
  -6  14  10     1958.67     2021.92     36.73 o 
   0   1  11    15905.62    16683.75    134.32 o 
  -2   2  11    13911.04    14310.30     99.56 o 
   1   2  11    13709.87    13547.25    138.37 o 
  -4   3  11     9302.94     9317.33     56.12 o 
  -1   3  11    12737.55    13792.93     85.67 o 
   2   3  11     2139.05     2238.65     19.89 o 
  -6   4  11     1170.54     1225.83     14.61 o 
  -3   4  11    13044.35    13776.73    110.08 o 
   0   4  11    10482.81    11217.47    100.71 o 
   3   4  11     2736.32     2795.40     20.26 o 
  -8   5  11     3074.29     3246.57     33.64 o 
  -5   5  11     5128.44     5501.01     40.42 o 
  -2   5  11    18084.99    18612.19     98.50 o 
   1   5  11     3770.15     3865.80     27.76 o 
   4   5  11     3463.31     3595.18     36.22 o 
 -10   6  11     5779.56     5875.01     63.46 o 
  -7   6  11     9570.41     9604.80     70.53 o 
  -4   6  11    18608.97    18796.68    153.59 o 
  -1   6  11    10757.89    11217.16     68.90 o 
   2   6  11     7544.50     7364.00     61.85 o 
   5   6  11     4582.51     4452.01     39.58 o 
 -12   7  11     3618.88     3743.70     51.63 o 
  -9   7  11     4142.00     4253.48     42.78 o 
  -6   7  11     4924.14     5068.29     47.48 o 
  -3   7  11    15382.12    15539.22     99.98 o 
   0   7  11     6318.92     6292.52     46.98 o 
   3   7  11     3472.76     3342.55     32.12 o 
   6   7  11     3210.81     3299.96     48.38 o 
 -11   8  11      762.39      818.84     17.94 o 
  -8   8  11     2763.98     2884.63     27.22 o 
  -5   8  11     3121.61     3224.95     32.51 o 
  -2   8  11     1800.53     1850.19     19.26 o 
   1   8  11     1993.36     1970.40     22.37 o 
   4   8  11      494.27      569.78     16.70 o 
 -13   9  11      832.18      957.50     27.59 o 
 -10   9  11     2883.34     2849.22     32.97 o 
  -7   9  11     4056.68     4192.51     40.78 o 
  -4   9  11     2827.07     2960.98     31.62 o 
  -1   9  11     3697.09     3682.78     38.31 o 
   2   9  11     1368.94     1321.03     22.53 o 
 -12  10  11      582.34      685.31     19.13 o 
  -9  10  11     2118.93     2216.86     35.21 o 
  -6  10  11     1877.18     2067.33     33.65 o 
  -3  10  11     3003.25     3132.00     43.95 o 
   0  10  11     2307.10     2279.48     29.33 o 
   3  10  11      534.65      581.46     18.61 o 
 -11  11  11      636.77      712.99     23.10 o 
  -8  11  11     1736.46     1922.16     32.34 o 
  -5  11  11       27.35        1.94     14.80 o 
  -2  11  11     1438.71     1465.61     23.09 o 
   1  11  11      451.35      487.74     18.27 o 
 -10  12  11     2043.89     2078.34     36.16 o 
  -7  12  11      788.47      829.85     23.10 o 
  -4  12  11     1517.49     1462.74     43.96 o 
  -1  12  11     1265.49     1173.62     22.55 o 
  -9  13  11     1436.62     1479.50     42.17 o 
  -6  13  11      102.61      118.50     15.07 o 
  -3  13  11     1542.04     1457.38     24.61 o 
   0   0  12     2908.68     3086.89     27.65 o 
   1   1  12      961.85      950.70     10.76 o 
  -1   2  12       50.92       48.72      7.76 o 
   2   2  12      925.19      933.76     10.27 o 
  -3   3  12     1082.09     1074.84     11.94 o 
   0   3  12     1210.17     1196.06     15.44 o 
   3   3  12     3227.45     3127.09     31.61 o 
  -5   4  12      285.26      341.58     10.18 o 
  -2   4  12        9.49       11.46      5.19 o 
   1   4  12      663.09      694.40     11.78 o 
   4   4  12      313.48      309.69     11.66 o 
  -7   5  12      235.80      257.78     13.09 o 
  -4   5  12     6298.17     6378.36     51.97 o 
  -1   5  12     6035.45     6202.97     44.29 o 
   2   5  12      261.71      263.95     11.49 o 
   5   5  12     3242.98     3134.53     33.63 o 
  -9   6  12       52.20       58.96      9.00 o 
  -6   6  12      803.35      782.51     13.43 o 
  -3   6  12       85.18       99.65      6.63 o 
   0   6  12      986.27      974.80     14.33 o 
   3   6  12      399.80      438.41     23.73 o 
   6   6  12      120.33       99.72     15.95 o 
 -11   7  12       78.94       66.28     14.18 o 
  -8   7  12      570.11      558.76     13.04 o 
  -5   7  12      149.71      139.57      8.74 o 
  -2   7  12       12.48       27.40      6.48 o 
   1   7  12      716.94      681.83     14.31 o 
   4   7  12       19.25       26.98      8.47 o 
 -13   8  12      743.43      690.47     25.28 o 
 -10   8  12       84.20       85.74     17.50 o 
  -7   8  12      343.48      308.76     11.75 o 
  -4   8  12     3067.86     3184.25     25.95 o 
  -1   8  12      410.28      356.81     12.03 o 
   2   8  12       20.49       33.28      8.60 o 
   5   8  12      945.22      931.96     21.04 o 
 -12   9  12       58.61       59.80     10.66 o 
  -9   9  12      445.20      419.62     15.00 o 
  -6   9  12      858.41      829.08     32.30 o 
  -3   9  12      246.75      252.61     12.13 o 
   0   9  12      412.54      368.06     14.49 o 
   3   9  12      143.23      148.54     12.51 o 
 -11  10  12       31.21       32.25     12.50 o 
  -8  10  12      169.50      165.67     12.66 o 
  -5  10  12      364.56      413.29     24.03 o 
  -2  10  12      169.72      158.16     13.76 o 
   1  10  12       36.63       22.20     10.81 o 
 -10  11  12       13.67       22.43     12.69 o 
  -7  11  12      233.80      303.69     23.78 o 
  -4  11  12      189.27      197.08     17.37 o 
  -1  11  12        6.47       35.86     10.70 o 
  -9  12  12       51.93       77.82     13.96 o 
  -6  12  12      724.30      734.82     34.99 o 
  -3  12  12        4.18       47.81     13.28 o 
  -8  13  12      273.30      302.36     29.61 o 
  -5  13  12       23.56       41.51     14.18 o 
  -1   1  13     7379.73     6958.36     52.04 o 
  -3   2  13     8266.52     7957.35     49.26 o 
   0   2  13     7943.03     7654.70     57.17 o 
  -5   3  13      156.68      176.48     12.28 o 
  -2   3  13     5751.43     5372.98     41.92 o 
   1   3  13     2204.99     2021.54     19.55 o 
  -7   4  13      402.26      322.34      8.01 o 
  -4   4  13      674.73      590.79     12.30 o 
  -1   4  13     3086.00     2873.56     24.73 o 
   2   4  13       46.61       54.26      9.65 o 
  -9   5  13       21.52       20.43     12.64 o 
  -6   5  13      630.00      543.53     14.64 o 
  -3   5  13     6232.72     5920.12     37.99 o 
   0   5  13      410.42      423.69     21.23 o 
   3   5  13     1703.97     1619.96     22.50 o 
 -11   6  13     2122.43     1998.32     36.01 o 
  -8   6  13     4388.26     4212.60     35.51 o 
  -5   6  13     2265.84     2081.41     29.88 o 
  -2   6  13     8633.80     8195.44     56.74 o 
   1   6  13     6624.14     6231.03     90.26 o 
   4   6  13     1488.18     1400.72     19.71 o 
 -13   7  13     2052.89     1850.56     36.65 o 
 -10   7  13     1700.37     1562.69     30.27 o 
  -7   7  13     5323.83     5118.29     42.49 o 
  -4   7  13     4718.28     4492.62     38.87 o 
  -1   7  13     1749.37     1671.31     21.33 o 
   2   7  13     2003.92     1914.03     23.34 o 
   5   7  13      338.14      328.04     15.89 o 
 -12   8  13       67.83       75.65     15.46 o 
  -9   8  13     1215.12     1180.07     23.84 o 
  -6   8  13     1352.46     1269.47     20.25 o 
  -3   8  13      766.61      725.14     13.21 o 
   0   8  13     2086.13     2016.25     23.66 o 
   3   8  13      565.74      553.20     16.49 o 
 -11   9  13      614.06      600.98     18.01 o 
  -8   9  13     1775.65     1733.81     21.17 o 
  -5   9  13      122.65       93.42     11.78 o 
  -2   9  13     3037.44     2893.11     29.53 o 
   1   9  13     1334.27     1298.68     25.38 o 
 -10  10  13      969.51      912.50     25.57 o 
  -7  10  13     2336.78     2243.71     35.64 o 
  -4  10  13        9.73        7.93     12.00 o 
  -1  10  13      758.71      719.62     18.27 o 
   2  10  13      257.23      251.59     20.60 o 
  -9  11  13      722.81      714.21     23.47 o 
  -6  11  13       39.23       85.24     20.64 o 
  -3  11  13     1341.17     1259.87     21.59 o 
   0  11  13      458.74      452.70     17.32 o 
  -8  12  13      500.39      422.72     26.92 o 
  -5  12  13        4.03       20.47     16.15 o 
  -2  12  13      841.80      767.87     19.49 o 
  -7  13  13        4.60        8.07     20.64 o 
   0   1  14    19644.85    19579.98    157.82 o 
  -2   2  14    18708.83    18636.78    204.48 o 
   1   2  14    14554.45    14554.06    106.06 o 
  -4   3  14    10855.40    11004.65     66.50 o 
  -1   3  14    18000.11    18581.95    150.22 o 
   2   3  14    16582.29    16833.58    109.43 o 
  -6   4  14    18870.33    18547.79    164.31 o 
  -3   4  14     9813.88     9956.02     67.33 o 
   0   4  14     7220.27     7290.98     51.51 o 
   3   4  14    10473.99    10422.56     85.08 o 
  -8   5  14     4493.80     4642.80     44.54 o 
  -5   5  14     7319.13     7576.47     58.52 o 
  -2   5  14     4237.55     4453.31     39.35 o 
   1   5  14     9997.24     9987.72     68.01 o 
   4   5  14     3286.27     3317.90     36.06 o 
 -10   6  14      722.97      776.06     37.23 o 
  -7   6  14     4750.85     4849.60     38.04 o 
  -4   6  14     2148.67     2387.17     24.64 o 
  -1   6  14     5339.43     5623.39     38.93 o 
   2   6  14     4220.02     4255.95     39.12 o 
   5   6  14      453.99      530.12     25.38 o 
 -12   7  14      495.42      483.43     23.24 o 
  -9   7  14     5864.93     5911.21     74.35 o 
  -6   7  14    12130.16    12199.44     82.75 o 
  -3   7  14     2672.93     2685.78     23.94 o 
   0   7  14     8413.71     8274.44     66.55 o 
   3   7  14     3971.25     3807.69     36.95 o 
 -11   8  14     3059.13     3094.85     84.34 o 
  -8   8  14     5778.61     6046.69     49.22 o 
  -5   8  14     6609.80     6771.68     55.46 o 
  -2   8  14     9734.18     9773.13     76.56 o 
   1   8  14     5143.73     5056.19     45.18 o 
   4   8  14     1973.27     1908.75     28.43 o 
 -10   9  14     2298.57     2393.79     30.70 o 
  -7   9  14     4106.58     4397.34     38.40 o 
  -4   9  14     2025.82     2305.01     25.36 o 
  -1   9  14     3629.42     3761.02     36.36 o 
   2   9  14     1969.15     2035.46     29.09 o 
  -9  10  14     3377.02     3485.97     47.90 o 
  -6  10  14     4353.18     4445.69     83.44 o 
  -3  10  14     3058.80     3153.50     47.32 o 
   0  10  14     2359.78     2289.14     38.19 o 
 -11  11  14     1683.23     1770.89     33.55 o 
  -8  11  14     2020.45     2171.65     29.46 o 
  -5  11  14     6208.39     6338.81    110.36 o 
  -2  11  14     2393.14     2397.77     33.72 o 
  -7  12  14     1523.83     1681.38     49.35 o 
  -4  12  14      705.38      806.56     25.35 o 
   0   0  15    11337.67    11875.51    173.16 o 
   1   1  15    17430.39    16782.59    137.44 o 
  -1   2  15    17392.38    17000.40    138.99 o 
   2   2  15    22065.30    21394.25    148.79 o 
  -3   3  15    12936.75    12560.01     75.48 o 
   0   3  15    13247.89    12591.72     90.83 o 
   3   3  15    11517.03    10778.33     91.30 o 
  -5   4  15    23876.25    23372.08    135.19 o 
  -2   4  15    19676.94    18692.47    201.38 o 
   1   4  15    23873.65    23200.07    160.71 o 
   4   4  15    13446.32    12900.72    203.51 o 
  -7   5  15    11812.04    11674.95     84.78 o 
  -4   5  15    21488.28    21599.48    167.72 o 
  -1   5  15    19897.40    19684.91    127.36 o 
   2   5  15    10253.12     9958.45     85.96 o 
   5   5  15     7263.94     6974.95     64.65 o 
  -9   6  15     4269.23     3979.90     53.19 o 
  -6   6  15     5613.65     5464.54     37.07 o 
  -3   6  15     7989.41     7824.68     62.97 o 
   0   6  15     6002.41     5733.11     42.89 o 
   3   6  15     3370.74     3128.03     32.51 o 
   6   6  15     1722.03     1766.55     36.28 o 
 -11   7  15     3905.61     3945.69     55.10 o 
  -8   7  15     4810.23     4831.69     41.08 o 
  -5   7  15    11081.37    10963.23     83.96 o 
  -2   7  15    11068.69    10755.63     73.21 o 
   1   7  15     5054.55     4799.97     47.66 o 
   4   7  15     4308.73     4187.88     52.31 o 
 -10   8  15     3521.52     3506.53     49.78 o 
  -7   8  15     4645.63     4655.89     40.46 o 
  -4   8  15    13395.41    13183.64    349.78 o 
  -1   8  15     4929.73     4697.99     42.92 o 
   2   8  15     3174.88     3018.72     32.46 o 
  -9   9  15     1695.93     1620.50     24.92 o 
  -6   9  15     3482.58     3417.58     45.35 o 
  -3   9  15     4398.88     4178.68     39.25 o 
   0   9  15     1671.37     1542.27     22.20 o 
 -11  10  15     2257.91     2431.66     38.64 o 
  -8  10  15     3241.10     3358.34     38.90 o 
  -5  10  15     9255.66     8973.03    144.45 o 
  -2  10  15     3093.26     3047.64     37.90 o 
   1  10  15     2202.72     2218.76     31.73 o 
 -10  11  15     2072.23     2190.85     50.69 o 
  -7  11  15     4230.17     4457.35     85.24 o 
  -4  11  15     5487.45     5516.20     69.12 o 
  -1  11  15     2147.33     2107.21     37.11 o 
  -6  12  15     2516.53     2618.96     64.60 o 
  -1   1  16     6164.66     5786.93     54.73 o 
  -3   2  16     3617.16     3783.38     35.79 o 
   0   2  16     5667.64     5537.63     52.83 o 
  -5   3  16     1793.20     1802.61     20.61 o 
  -2   3  16     6876.02     6443.73     75.35 o 
   1   3  16     3450.75     3327.89     30.57 o 
  -7   4  16     1768.86     1803.66     26.36 o 
  -4   4  16     4154.32     3996.85     30.46 o 
  -1   4  16     6032.11     5715.19     66.45 o 
   2   4  16     1494.05     1561.00     19.69 o 
  -9   5  16     1921.51     1912.71     25.92 o 
  -6   5  16     1845.83     1896.34     26.90 o 
  -3   5  16     6995.41     6819.18     57.26 o 
   0   5  16     3890.54     3717.54     31.53 o 
   3   5  16     1971.17     1914.94     26.29 o 
 -11   6  16     2447.36     2415.25     41.74 o 
  -8   6  16     1976.38     1978.09     26.86 o 
  -5   6  16     4075.70     3981.76     30.87 o 
  -2   6  16     5560.10     5342.55     50.12 o 
   1   6  16     2168.18     2115.42     28.36 o 
   4   6  16     1946.61     1975.01     25.51 o 
 -10   7  16     1856.31     1933.81     36.92 o 
  -7   7  16     2085.59     2147.50     24.31 o 
  -4   7  16     3576.54     3539.13     34.51 o 
  -1   7  16     2384.67     2321.47     26.93 o 
   2   7  16     1081.42     1093.47     19.09 o 
  -9   8  16     1056.73     1153.93     28.10 o 
  -6   8  16     2282.68     2387.98     25.58 o 
  -3   8  16     2869.03     2777.00     35.31 o 
   0   8  16     1981.85     1933.20     27.58 o 
   3   8  16     1347.94     1379.50     25.08 o 
  -8   9  16     1805.94     1826.97     25.38 o 
  -5   9  16     1357.33     1323.19     34.45 o 
  -2   9  16     1789.35     1720.65     23.08 o 
   1   9  16     1181.17     1187.22     23.09 o 
 -10  10  16      842.94      868.48     24.37 o 
  -7  10  16      846.08      850.54     25.01 o 
  -4  10  16      470.98      445.57     19.18 o 
  -1  10  16      702.55      716.67     23.31 o 
  -6  11  16      258.83      304.16     30.51 o 
  -3  11  16      700.66      651.11     18.52 o 
   0   1  17      490.84      277.11     18.37 o 
  -2   2  17        4.11       19.67      8.94 o 
   1   2  17       14.43       18.64      9.30 o 
  -4   3  17        0.53       21.51      7.51 o 
  -1   3  17      283.25      340.51     25.27 o 
   2   3  17       89.21      118.37      8.73 o 
  -6   4  17       26.85       57.07      8.25 o 
  -3   4  17       23.69       81.79      8.02 o 
   0   4  17       39.93       68.16     12.64 o 
   3   4  17       85.32      137.92     18.13 o 
  -8   5  17        8.44       10.64      9.08 o 
  -5   5  17       70.10       54.52      6.73 o 
  -2   5  17      138.60      171.78     11.72 o 
   1   5  17      104.58       77.19     11.22 o 
   4   5  17       78.76       83.32     11.29 o 
 -10   6  17       13.56        2.98     15.30 o 
  -7   6  17       12.07       16.28      8.65 o 
  -4   6  17      134.22      164.26     12.06 o 
  -1   6  17       16.87       39.55      7.93 o 
   2   6  17        6.75       10.32     10.88 o 
  -9   7  17       36.95       38.24     15.70 o 
  -6   7  17        1.92        9.08      7.54 o 
  -3   7  17       44.02       94.32      9.46 o 
   0   7  17        8.38       19.51      9.39 o 
   3   7  17       50.07       59.96     11.88 o 
  -8   8  17      159.50      144.04     15.42 o 
  -5   8  17       47.72       62.89      9.55 o 
  -2   8  17       40.09       73.14     13.08 o 
   1   8  17      333.56      307.99     14.48 o 
  -7   9  17        1.58       23.47     13.37 o 
  -4   9  17        5.28       27.84     10.80 o 
  -1   9  17       62.31       80.68     10.48 o 
  -6  10  17       66.56       73.57     22.43 o 
  -3  10  17        5.76        5.32     10.38 o 
   0   0  18     9903.40     9005.33    139.07 o 
   1   1  18     2602.82     2719.87     39.43 o 
  -1   2  18     6261.01     5886.29     56.81 o 
   2   2  18     1683.78     1801.34     26.06 o 
  -3   3  18     4220.19     4169.01     43.82 o 
   0   3  18     4581.59     4458.80     45.93 o 
   3   3  18     3109.15     3269.10     31.56 o 
  -5   4  18     3189.43     3418.23     38.59 o 
  -2   4  18     3779.39     3862.89     41.58 o 
   1   4  18     3621.89     3813.51     35.07 o 
   4   4  18     2016.54     2117.72     28.82 o 
  -7   5  18     1295.30     1359.90     19.19 o 
  -4   5  18     4666.57     4618.77     46.10 o 
  -1   5  18     4233.43     4072.12     42.97 o 
   2   5  18     1116.25     1196.36     19.84 o 
   5   5  18     1989.16     2033.01     29.55 o 
  -9   6  18     1971.81     2052.37     37.92 o 
  -6   6  18     2812.69     2877.47     28.81 o 
  -3   6  18     1407.01     1428.87     27.19 o 
   0   6  18     3197.82     3144.42     33.11 o 
   3   6  18     1446.87     1496.54     23.14 o 
  -8   7  18      589.83      681.11     43.07 o 
  -5   7  18     2040.99     2140.86     24.32 o 
  -2   7  18     1876.89     1888.09     38.13 o 
   1   7  18      797.48      852.22     18.39 o 
  -7   8  18     2236.73     2230.12     30.08 o 
  -4   8  18     2195.69     2209.84     37.68 o 
  -1   8  18     2269.26     2219.93     30.30 o 
  -6   9  18     1663.60     1747.04     33.83 o 
  -3   9  18     1865.58     1839.06     29.88 o 
  -5  10  18     1136.19     1202.27     43.96 o 
  -1   1  19    11673.06    10859.61    101.57 o 
  -3   2  19    11646.91    11310.94    111.50 o 
   0   2  19     8795.60     8566.79     77.70 o 
  -5   3  19     5590.52     5561.43     64.36 o 
  -2   3  19     5523.36     5603.24     55.58 o 
   1   3  19    10020.82     9667.31    117.54 o 
  -7   4  19     3526.31     3545.55     43.06 o 
  -4   4  19     9559.36     9421.03     84.40 o 
  -1   4  19     6944.01     7072.91     66.46 o 
   2   4  19     4831.31     4786.98     42.02 o 
  -9   5  19     4230.19     4335.81     46.90 o 
  -6   5  19     6322.63     6348.79     57.63 o 
  -3   5  19     8022.61     8400.85     79.58 o 
   0   5  19     8145.24     8058.55    107.38 o 
   3   5  19     5043.46     5117.08     52.44 o 
  -8   6  19     5291.40     5490.87     54.20 o 
  -5   6  19     5748.07     5998.95     58.61 o 
  -2   6  19     7403.89     7655.69     70.74 o 
   1   6  19     5894.57     5784.41     59.83 o 
  -7   7  19     4050.80     4245.51     58.03 o 
  -4   7  19     5683.38     5898.81     57.58 o 
  -1   7  19     2288.52     2333.56     38.00 o 
  -6   8  19     1806.02     1975.10     28.47 o 
  -3   8  19     4019.29     4100.38     55.02 o 
   0   8  19     3345.62     3374.06     50.51 o 
  -5   9  19     4202.43     4362.25     86.13 o 
   0   1  20     4918.34     5225.24     53.01 o 
  -2   2  20     6528.07     6638.26    104.31 o 
   1   2  20     6483.56     6506.49     62.85 o 
  -4   3  20     3956.28     3977.15     43.84 o 
  -1   3  20     5814.53     5963.51     58.70 o 
   2   3  20     3302.29     3281.06     43.13 o 
  -6   4  20     3023.98     3227.65     32.19 o 
  -3   4  20     3770.74     3877.12     43.31 o 
   0   4  20     2148.36     2181.74     31.44 o 
   3   4  20     2843.26     2939.80     35.84 o 
  -8   5  20     1471.43     1523.00     25.63 o 
  -5   5  20     1595.76     1666.19     26.29 o 
  -2   5  20     4544.83     4505.98     47.79 o 
   1   5  20     2420.24     2479.16     31.90 o 
  -7   6  20     3568.05     3782.06     42.46 o 
  -4   6  20     3412.46     3475.40     40.48 o 
  -1   6  20     2567.78     2595.28     40.83 o 
   2   6  20     2931.49     2954.32     36.93 o 
  -6   7  20     3097.50     3492.86     40.43 o 
  -3   7  20     3264.83     3293.10     47.74 o 
   0   7  20     2785.41     3008.09     47.01 o 
  -5   8  20     1721.55     1875.26     33.43 o 
  -2   8  20     2273.06     2467.34     60.11 o 
   0   0  21     2046.35     1856.33     48.45 o 
   1   1  21     1906.19     1910.74     28.31 o 
  -1   2  21     2124.08     1773.84     27.45 o 
   2   2  21     1540.07     1441.33     24.85 o 
  -3   3  21     1535.50     1437.44     25.34 o 
   0   3  21     1613.85     1446.71     31.84 o 
   3   3  21     2567.28     2688.66     57.88 o 
  -5   4  21     2361.04     2671.66     34.65 o 
  -2   4  21     1651.14     1612.81     26.34 o 
   1   4  21     2025.37     2264.84     58.86 o 
  -7   5  21      865.63      838.89     39.48 o 
  -4   5  21      769.45      692.52     19.36 o 
  -1   5  21      750.92      673.20     42.23 o 
  -6   6  21      945.51      952.66     33.16 o 
  -3   6  21      233.40      174.97     13.77 o 
   0   6  21     1075.63      972.36     27.28 o 
  -5   7  21     1240.37     1289.17     31.40 o 
  -2   7  21     1059.66     1088.32     41.27 o 
  -1   1  22      152.50      244.24     15.52 o 
  -3   2  22        6.20       28.71     11.40 o 
   0   2  22       17.96       50.53     11.91 o 
  -5   3  22       42.84       57.70     12.51 o 
  -2   3  22        2.25       30.79     11.32 o 
   1   3  22       19.79       17.65     11.56 o 
  -4   4  22       34.46       65.46     16.49 o 
  -1   4  22       44.24       71.59     15.53 o 
  -3   5  22      127.86      187.51     14.90 o 
   0   1  23     1449.80     1505.05     26.42 o 
  -2   2  23     2204.51     2383.87     33.66 o 
   1   2  23     3184.21     3566.88     42.82 o 
  -1   3  23     1582.54     1842.17     29.35 o 
                                                 
